# Supplementary material for: The Oncometabolite 2-Hydroxyglutarate Is Upregulated in Post-Prostatectomy PSA Recurrence of Prostate Cancer: A Metabolomic Analysis
Source: Molecules. 2025 Aug 8;30(16):3316. doi: 10.3390/molecules30163316 (PMC12388815; doi:10.3390/molecules30163316)
Supplement: Supplementary file 1 [file molecules-30-03316-s001.zip]

Archive with 1 entries (1 files):
- molecules-3733682-supplementary.pdf
